# Supplementary material for: Renal Medullary and Cortical Correlates in Fibrosis, Epithelial Mass, Microvascularity, and Microanatomy Using Whole Slide Image Analysis Morphometry
Source: PLoS One. 2016 Aug 30;11(8):e0161019. doi: 10.1371/journal.pone.0161019 (PMC5004931; doi:10.1371/journal.pone.0161019)
Supplement: S1 Data — (XLSX) [file pone.0161019.s001.xlsx]

## Sheet: Correlations-Rated
Supplemental Data: Correlation r values
Corrrelation r values are shown in decreasing strength.
Correlations can be rated as follows:
Correlation r value	Correlation Rating
0.90 to 1.0	Very high
0.70 to 0.90	High
0.50 to 0.70	Moderate
0.30 to 0.50	Low
0.00 to 0.30	Negligible
Reference: Hinkle DE, Wiersma W, Jurs SG. Applied Statistics for the Behavioral Sciences. 5th ed. Boston: Houghton Mifflin; 2002.
Variable	by Variable	Correlation r value	Count	p value (long)	p value
All-CKAvg	Med-Col	1	20	0	<0.0001
Ctx-PAS	All-PAS	0.974001	60	4.24805e-39	<0.0001
Vis-Ctx-PAS-TA	Vis-All-PAS-TA	0.962168	62	1.3964e-35	<0.0001
Med-RedTri	Med-Tri	-0.952677	62	1.00573e-32	<0.0001
Vis-Med-PAS-TA	Vis-All-PAS-TA	0.946132	63	1.43232e-31	<0.0001
Med-PAS	All-PAS	0.944601	61	3.10754e-30	<0.0001
Ctx-RedTri	Ctx-Tri	-0.939731	61	3.48181e-29	<0.0001
All-RedTri	All-Tri	-0.936319	62	5.86454e-29	<0.0001
Vis-Ctx-Tri-Epithel	Vis-All-Tri-Epithel	0.912911	62	5.00004e-25	<0.0001
Med-T-P	Med-Tri	0.893843	58	3.67276e-21	<0.0001
Med-Col	All-Col	0.885368	24	9.02709e-09	<0.0001
Ctx-T-P	All-T-P	0.880702	59	3.77886e-20	<0.0001
All-CKAvg	All-Col	0.880464	20	3.04319e-07	<0.0001
Med-Tri	All-Tri	0.8756	63	6.10815e-21	<0.0001
All-T-P	All-Tri	0.875315	60	5.91215e-20	<0.0001
Med-MVA	All-MVA	0.871535	64	7.44869e-21	<0.0001
Med-MVD	All-MVD	0.868937	64	1.33082e-20	<0.0001
Med-T-P	All-T-P	0.867818	57	2.41468e-18	<0.0001
Med-PAS	Ctx-PAS	0.867785	60	2.9057e-19	<0.0001
Vis-Med-PAS-TA	Vis-Ctx-PAS-TA	0.856067	62	7.5629e-19	<0.0001
Ctx-Col	All-Col	0.854644	24	1.0597e-07	<0.0001
Med-CKAvg	Ctx-CKAvg	0.848617	56	1.47566e-16	<0.0001
Med-RedTri	All-Tri	-0.844889	62	6.02369e-18	<0.0001
Ctx-T-P	Ctx-Tri	0.838897	60	5.88642e-17	<0.0001
Ctx-Tri	All-Tri	0.838197	62	1.93267e-17	<0.0001
Ctx-RedTri	All-RedTri	0.836143	61	5.02749e-17	<0.0001
Med-RedTri	All-RedTri	0.833767	62	4.06291e-17	<0.0001
Ctx-MVA	All-MVA	0.831134	63	3.44969e-17	<0.0001
Med-T-P	Med-RedTri	-0.829351	58	8.85264e-16	<0.0001
Ctx-Tri	All-RedTri	-0.827354	61	2.05898e-16	<0.0001
Ctx-Col	All-PAS	-0.81594	24	1.17524e-06	<0.0001
Ctx-Col	Med-PAS	-0.81384	24	1.31757e-06	<0.0001
Ctx-Col	Ctx-PAS	-0.813161	24	1.36682e-06	<0.0001
Med-T-P	All-Tri	0.792736	58	1.21221e-13	<0.0001
Ctx-T-P	All-Tri	0.788444	60	7.52276e-14	<0.0001
Vis-Ctx-Tri	Vis-All-Tri	0.787611	62	3.1096e-14	<0.0001
Vis-Med-Tri-Epithel	Vis-All-Tri-Epithel	0.784894	63	2.68255e-14	<0.0001
Vis-Med-Tri	Vis-All-Tri	0.784893	63	2.6831e-14	<0.0001
Med-Tri	All-RedTri	-0.782981	62	5.52483e-14	<0.0001
All-T-P	All-RedTri	-0.781564	60	1.71601e-13	<0.0001
Ctx-MVD	All-MVD	0.775405	63	8.6053e-14	<0.0001
Ctx-RedTri	All-Tri	-0.775042	61	2.2875e-13	<0.0001
Med-MVD	Ctx-MVD	0.760553	63	4.78277e-13	<0.0001
Ctx-MVA	Ctx-MVD	0.75101	63	1.35054e-12	<0.0001
Ctx-MVA	All-MVD	0.746022	63	2.28147e-12	<0.0001
Ctx-T-P	Ctx-RedTri	-0.745143	60	8.63394e-12	<0.0001
All-Col	All-MVA	0.731798	23	7.23066e-05	<0.0001
Med-Tri	All-T-P	0.728205	60	4.29706e-11	<0.0001
Ctx-T-P	All-RedTri	-0.72671	60	4.9225e-11	<0.0001
Vis-Ctx-Tri-Epithel	Vis-All-PAS-TA	-0.716588	59	1.74593e-10	<0.0001
Med-T-P	Ctx-T-P	0.716556	57	3.66036e-10	<0.0001
Vis-Ctx-Tri-Epithel	Vis-Ctx-PAS-TA	-0.710935	59	2.811e-10	<0.0001
Med-Col	All-MVA	0.70762	23	0.000158916	0.000158916
Med-MVA	Ctx-MVA	0.707201	63	9.25444e-11	<0.0001
All-Col	Ctx-MVD	0.701446	23	0.000191947	0.000191947
Ctx-Col	Ctx-MVD	0.700576	23	0.00019705	0.00019705
Vis-Ctx-Tri-Epithel	Vis-Ctx-Tri	-0.700225	62	2.38704e-10	<0.0001
All-CKAvg	Ctx-Col	0.692478	20	0.000714916	0.000714916
All-Col	Ctx-PAS	-0.689941	24	0.000191115	0.000191115
Vis-Ctx-PAS-TA	Vis-Ctx-Tri	0.686387	59	1.96395e-09	<0.0001
Med-Col	Ctx-Col	0.685615	24	0.000217556	0.000217556
Vis-All-Tri-Epithel	Vis-All-Tri	-0.684692	63	6.09231e-10	<0.0001
All-Col	Med-PAS	-0.683756	24	0.000229867	0.000229867
Med-Tri	Ctx-Tri	0.680798	62	1.14205e-09	<0.0001
All-Col	All-PAS	-0.680188	24	0.000255196	0.000255196
Med-T-P	All-RedTri	-0.678218	58	4.93872e-09	<0.0001
Med-RedTri	All-T-P	-0.675169	60	3.2843e-09	<0.0001
Med-MVD	Ctx-MVA	0.673885	63	1.42036e-09	<0.0001
Vis-Med-Tri-Epithel	Vis-Ctx-Tri-Epithel	0.673622	62	1.97658e-09	<0.0001
Med-Col	Med-MVA	0.67106	23	0.000456341	0.000456341
Vis-Ctx-Tri-Epithel	Vis-Med-PAS-TA	-0.670297	59	6.35848e-09	<0.0001
Med-RedTri	Ctx-Tri	-0.669554	61	3.63652e-09	<0.0001
Vis-Ctx-Tri-Epithel	Vis-All-Tri	-0.667379	62	3.14677e-09	<0.0001
Med-RedTri	Ctx-RedTri	0.663652	61	5.56816e-09	<0.0001
Vis-All-PAS-TA	Vis-Ctx-Tri	0.662874	59	1.06734e-08	<0.0001
Vis-All-Tri-Epithel	Ctx-RedTri	0.660404	61	7.01112e-09	<0.0001
Vis-All-Tri-Epithel	Vis-Ctx-Tri	-0.659998	62	5.37669e-09	<0.0001
Ctx-Col	Ctx-MVA	0.658285	23	0.000638345	0.000638345
Ctx-Tri	All-T-P	0.653597	59	1.99862e-08	<0.0001
Vis-Med-Tri-Epithel	Vis-Med-Tri	-0.651668	63	7.27817e-09	<0.0001
Vis-Ctx-Tri-Epithel	Ctx-RedTri	0.648784	61	1.5633e-08	<0.0001
Ctx-CKAvg	All-CKAvg	0.646657	55	9.63547e-08	<0.0001
All-Col	Med-MVA	0.643657	23	0.000920332	0.000920332
Med-CKAvg	All-CKAvg	0.639021	57	8.82388e-08	<0.0001
All-MVA	All-MVD	0.635592	64	1.67674e-08	<0.0001
Vis-All-Tri-Epithel	All-RedTri	0.634908	62	2.98808e-08	<0.0001
Vis-All-Tri-Epithel	Vis-Ctx-PAS-TA	-0.634263	59	6.90997e-08	<0.0001
Vis-All-Tri-Epithel	Vis-All-PAS-TA	-0.632553	60	5.89934e-08	<0.0001
Ctx-MVD	All-MVA	0.63024	63	3.11394e-08	<0.0001
Vis-Med-Tri-Epithel	Vis-All-Tri	-0.61865	63	6.53278e-08	<0.0001
Vis-Med-Tri-Epithel	Med-RedTri	0.617344	62	9.08064e-08	<0.0001
Vis-Ctx-Tri	Ctx-RedTri	-0.614863	61	1.35059e-07	<0.0001
Med-Tri	Ctx-T-P	0.613585	60	1.86091e-07	<0.0001
Vis-Med-PAS-TA	Vis-Ctx-Tri	0.610815	59	2.78504e-07	<0.0001
Ctx-Col	All-MVA	0.610526	23	0.00197459	0.00197459
Vis-Med-Tri	Vis-Ctx-Tri	0.60446	62	1.96706e-07	<0.0001
Med-Tri	Ctx-RedTri	-0.603396	61	2.64633e-07	<0.0001
Vis-Ctx-Tri-Epithel	Ctx-Tri	-0.600777	62	2.4383e-07	<0.0001
Vis-Med-Tri	Med-RedTri	-0.595648	62	3.27362e-07	<0.0001
Vis-All-Tri-Epithel	Ctx-Tri	-0.595466	62	3.30764e-07	<0.0001
Med-Col	Ctx-MVD	0.592041	23	0.00291874	0.00291874
Vis-All-Tri-Epithel	Vis-Med-Tri	-0.586166	63	4.47696e-07	<0.0001
All-Col	All-MVD	0.584222	23	0.00341981	0.00341981
Vis-All-Tri-Epithel	Vis-Med-PAS-TA	-0.583407	60	9.9801e-07	<0.0001
Ctx-RedTri	All-T-P	-0.582299	59	1.31218e-06	<0.0001
All-Col	Ctx-MVA	0.581891	23	0.00358254	0.00358254
Vis-All-Tri-Epithel	All-Tri	-0.580207	63	6.2314e-07	<0.0001
Vis-Med-Tri-Epithel	Vis-Ctx-Tri	-0.573189	62	1.12183e-06	<0.0001
Vis-Med-Tri-Epithel	Med-Tri	-0.569715	63	1.09796e-06	<0.0001
Vis-Med-Tri-Epithel	Ctx-RedTri	0.566429	61	1.95292e-06	<0.0001
Med-RedTri	Ctx-T-P	-0.565071	60	2.55615e-06	<0.0001
Vis-All-PAS-TA	Ctx-PAS	0.565016	60	2.56311e-06	<0.0001
Vis-All-PAS-TA	Vis-All-Tri	0.563321	60	2.78797e-06	<0.0001
Inn-Stri-mm	All-RedTri	-0.562226	58	4.37384e-06	<0.0001
Vis-Ctx-PAS-TA	Ctx-RedTri	-0.561467	58	4.53484e-06	<0.0001
Inn-Stri-mm	All-Tri	0.561113	59	3.78611e-06	<0.0001
Vis-Ctx-PAS-TA	Vis-All-Tri	0.557508	59	4.50151e-06	<0.0001
Vis-Ctx-PAS-TA	Ctx-PAS	0.556839	60	3.82919e-06	<0.0001
Vis-Med-Tri-Epithel	All-RedTri	0.556148	62	2.692e-06	<0.0001
Vis-All-Tri-Epithel	Med-RedTri	0.553724	62	3.03704e-06	<0.0001
Med-MVA	Ctx-MVD	0.553058	63	2.59497e-06	<0.0001
Med-MVD	All-MVA	0.552784	64	2.17594e-06	<0.0001
Vis-Med-Tri	Med-Tri	0.549517	63	3.0972e-06	<0.0001
Med-T-P	Ctx-Tri	0.5476	57	1.04114e-05	<0.0001
Med-MVA	All-MVD	0.545941	64	3.0729e-06	<0.0001
Vis-Ctx-Tri	Ctx-Tri	0.545223	62	4.60164e-06	<0.0001
Vis-All-PAS-TA	All-PAS	0.54254	61	6.27986e-06	<0.0001
Vis-All-PAS-TA	Ctx-RedTri	-0.542221	58	1.10088e-05	<0.0001
Vis-Ctx-Tri-Epithel	All-RedTri	0.538118	61	7.72023e-06	<0.0001
Ctx-Col	All-MVD	0.537718	23	0.00813657	0.00813657
Vis-Med-PAS-TA	Ctx-PAS	0.532746	60	1.17709e-05	<0.0001
Vis-Ctx-PAS-TA	All-PAS	0.530526	60	1.29981e-05	<0.0001
Vis-Med-PAS-TA	Vis-All-Tri	0.529541	60	1.35799e-05	<0.0001
Vis-Med-PAS-TA	Ctx-RedTri	-0.523174	58	2.51351e-05	<0.0001
Vis-Med-PAS-TA	All-PAS	0.520871	61	1.68111e-05	<0.0001
Vis-Med-Tri-Epithel	All-Tri	-0.51929	63	1.29578e-05	<0.0001
Med-Col	Med-T-P	0.516913	24	0.00969686	0.00969686
Ctx-Col	Med-MVA	0.515478	23	0.0118212	0.0118212
Med-Col	Ctx-MVA	0.513965	23	0.0121148	0.0121148
Vis-Med-Tri	Med-T-P	0.513854	58	3.69841e-05	<0.0001
Vis-Ctx-Tri	All-RedTri	-0.504955	61	3.32335e-05	<0.0001
Vis-Med-Tri-Epithel	Vis-Ctx-PAS-TA	-0.504303	59	4.65239e-05	<0.0001
Inn-Stri-mm	Med-RedTri	-0.49891	58	6.71361e-05	<0.0001
Vis-Med-Tri-Epithel	Vis-All-PAS-TA	-0.49619	60	5.53507e-05	<0.0001
Vis-Med-Tri-Epithel	Ctx-Tri	-0.495518	62	4.22391e-05	<0.0001
Med-MVA	Med-MVD	0.493398	64	3.43453e-05	<0.0001
Vis-All-Tri-Epithel	Med-Tri	-0.493127	63	4.02306e-05	<0.0001
Vis-Med-Tri-Epithel	Med-T-P	-0.492817	58	8.49413e-05	<0.0001
Vis-Med-PAS-TA	Ctx-Tri	0.492569	59	7.40312e-05	<0.0001
Vis-All-Tri	All-RedTri	-0.490755	62	5.13233e-05	<0.0001
Vis-Ctx-Tri-Epithel	All-Tri	-0.488518	62	5.61867e-05	<0.0001
Vis-Med-Tri	All-Tri	0.486779	63	5.22394e-05	<0.0001
Vis-Med-PAS-TA	Med-PAS	0.484509	61	7.59993e-05	<0.0001
Vis-Med-Tri	All-RedTri	-0.483559	62	6.85162e-05	<0.0001
All-Col	All-T-P	0.481034	24	0.0173293	0.0173293
Vis-All-Tri	All-Tri	0.480078	63	6.8447e-05	<0.0001
Vis-All-Tri	Ctx-RedTri	-0.47778	61	9.86595e-05	<0.0001
All-CKAvg	All-MVA	0.476104	55	0.000238716	0.000238716
Vis-All-PAS-TA	Med-PAS	0.475554	61	0.000107427	0.000107427
Inn-Stri-mm	Med-Tri	0.472866	59	0.000155629	0.000155629
Vis-Ctx-Tri	All-Tri	0.469664	62	0.000117578	0.000117578
Vis-Ctx-PAS-TA	Creatinine	0.467648	46	0.00104925	0.00104925
Vis-All-PAS-TA	Ctx-Tri	0.467112	59	0.000191731	0.000191731
Vis-All-Tri	Med-RedTri	-0.466842	62	0.000130837	0.000130837
Vis-Ctx-PAS-TA	Ctx-Tri	0.464231	59	0.000212547	0.000212547
Med-T-P	Ctx-RedTri	-0.462415	57	0.000293014	0.000293014
Med-Col	Ctx-PAS	-0.462362	24	0.0229152	0.0229152
Med-CKAvg	Ctx-Col	-0.460173	19	0.0474217	0.0474217
Vis-Med-Tri-Epithel	Vis-Med-PAS-TA	-0.457178	60	0.000240489	0.000240489
All-Col	Med-MVD	0.455955	23	0.0287683	0.0287683
Vis-Ctx-PAS-TA	Med-PAS	0.455636	60	0.000253956	0.000253956
Vis-All-Tri-Epithel	All-T-P	-0.455595	60	0.000254325	0.000254325
Ctx-Col	Med-MVD	0.454052	23	0.0295274	0.0295274
Med-Col	All-PAS	-0.452593	24	0.02637	0.02637
Vis-All-PAS-TA	Creatinine	0.451753	47	0.00143499	0.00143499
Vis-Ctx-Tri-Epithel	Vis-Med-Tri	-0.448978	62	0.000251981	0.000251981
Vis-All-Tri-Epithel	Ctx-T-P	-0.448588	60	0.000324758	0.000324758
Med-Col	All-T-P	0.447881	24	0.0281797	0.0281797
Vis-Ctx-PAS-TA	Med-MVD	-0.44534	59	0.00040866	0.00040866
Vis-Ctx-Tri	Med-RedTri	-0.442941	61	0.000350552	0.000350552
Med-Col	All-MVD	0.44253	23	0.0344699	0.0344699
Vis-All-PAS-TA	Med-MVD	-0.4414	60	0.000415076	0.000415076
Vis-All-PAS-TA	Vis-Med-Tri	0.441025	60	0.000420359	0.000420359
Med-Col	Med-PAS	-0.437816	24	0.0323788	0.0323788
Vis-Med-PAS-TA	Vis-Med-Tri	0.436339	60	0.000491776	0.000491776
All-Col	Med-T-P	0.436294	24	0.0330549	0.0330549
Inn-Stri-mm	All-T-P	0.43542	56	0.000796715	0.000796715
Vis-Ctx-Tri-Epithel	Med-RedTri	0.433926	61	0.000476306	0.000476306
Vis-Med-Tri	All-T-P	0.431294	60	0.000580821	0.000580821
Ctx-Col	Vis-Ctx-Tri	-0.428708	24	0.0365942	0.0365942
All-CKAvg	Med-MVA	0.428376	55	0.00110321	0.00110321
Ctx-PAS	All-T-P	-0.427885	56	0.00100355	0.00100355
Vis-Med-PAS-TA	All-Col	-0.42624	24	0.0378079	0.0378079
Vis-Med-Tri-Epithel	All-T-P	-0.424449	60	0.000725016	0.000725016
Vis-All-Tri	Med-Tri	0.423828	63	0.000537446	0.000537446
Vis-Med-PAS-TA	Ctx-Col	-0.420468	24	0.0407716	0.0407716
Vis-All-Tri	Ctx-Tri	0.414877	62	0.000800164	0.000800164
Vis-All-Tri-Epithel	Med-T-P	-0.413703	58	0.00124649	0.00124649
Inn-Stri-mm	Ctx-Tri	0.412757	58	0.00128231	0.00128231
Vis-Ctx-PAS-TA	Vis-Med-Tri	0.40897	59	0.00129968	0.00129968
Inn-Stri-mm	Ctx-RedTri	-0.405736	57	0.00174068	0.00174068
All-CKAvg	Ctx-MVA	0.405366	54	0.00235931	0.00235931
All-Col	Creatinine	-0.402319	11	0.219946	0.219946
Vis-Med-Tri	Ctx-RedTri	-0.401996	61	0.00132103	0.00132103
Vis-Ctx-Tri	Creatinine	0.401936	46	0.00562505	0.00562505
Vis-Med-PAS-TA	Med-MVD	-0.401494	60	0.00147545	0.00147545
Vis-Ctx-Tri-Epithel	Med-PAS	-0.400616	57	0.00201487	0.00201487
Vis-Ctx-Tri	Ctx-T-P	0.395701	60	0.00175156	0.00175156
Vis-Ctx-Tri-Epithel	Med-MVD	0.392617	59	0.00209973	0.00209973
Vis-All-PAS-TA	Ctx-Col	-0.39177	24	0.0583182	0.0583182
Vis-Ctx-Tri-Epithel	All-PAS	-0.389838	57	0.00272134	0.00272134
Med-Col	Med-MVD	0.389555	23	0.066149	0.066149
Vis-Ctx-Tri	Med-MVD	-0.389432	59	0.00229899	0.00229899
All-CKAvg	Ctx-MVD	0.387817	54	0.00376137	0.00376137
Vis-Ctx-Tri	Med-Tri	0.383609	62	0.00208576	0.00208576
Vis-Med-PAS-TA	Med-MVA	-0.383148	60	0.00251405	0.00251405
Vis-Ctx-Tri-Epithel	Ctx-T-P	-0.38227	60	0.00257706	0.00257706
Vis-Ctx-Tri	All-MVD	-0.382067	59	0.00282555	0.00282555
Vis-Ctx-Tri-Epithel	Med-Tri	-0.381231	62	0.00223506	0.00223506
Vis-Med-PAS-TA	Creatinine	0.37954	47	0.00850868	0.00850868
Vis-All-PAS-TA	All-Col	-0.378421	24	0.0682426	0.0682426
Vis-All-PAS-TA	All-RedTri	-0.37621	59	0.00331823	0.00331823
All-T-P	All-PAS	-0.374898	57	0.00406188	0.00406188
Med-CKAvg	Vis-All-Tri	-0.374563	55	0.00484162	0.00484162
Vis-Ctx-Tri-Epithel	Ctx-Col	0.374185	24	0.0716468	0.0716468
Vis-Ctx-PAS-TA	All-RedTri	-0.374119	58	0.00381529	0.00381529
Inn-Stri-mm	Med-T-P	0.373981	54	0.0053404	0.0053404
Vis-Med-PAS-TA	All-RedTri	-0.373087	59	0.0036109	0.0036109
Vis-Ctx-Tri-Epithel	Ctx-PAS	-0.372866	57	0.00428334	0.00428334
All-Col	Vis-Ctx-Tri	-0.370215	24	0.0749536	0.0749536
Vis-All-PAS-TA	Med-MVA	-0.369693	60	0.00364741	0.00364741
Vis-All-PAS-TA	All-MVA	-0.368351	60	0.0037821	0.0037821
Vis-All-Tri	All-T-P	0.368233	60	0.00379422	0.00379422
Vis-Med-Tri-Epithel	Ctx-T-P	-0.365087	60	0.00412828	0.00412828
Vis-Ctx-PAS-TA	All-MVD	-0.364864	59	0.00449333	0.00449333
Vis-All-Tri	Med-MVD	-0.363418	60	0.00431597	0.00431597
Ctx-T-P	Ctx-PAS	-0.363318	57	0.00547223	0.00547223
Vis-Ctx-PAS-TA	Ctx-Col	-0.363281	24	0.0810054	0.0810054
Vis-Ctx-PAS-TA	All-MVA	-0.362271	59	0.00480859	0.00480859
Ctx-CKAvg	Vis-Ctx-Tri	-0.359635	53	0.00817177	0.00817177
Ctx-CKAvg	Ctx-Col	-0.35785	19	0.132512	0.132512
Ctx-Col	Creatinine	-0.356663	11	0.281621	0.281621
Vis-All-Tri	All-MVD	-0.355491	60	0.0053137	0.0053137
Vis-All-PAS-TA	All-MVD	-0.351243	60	0.00592761	0.00592761
Vis-Med-PAS-TA	All-MVA	-0.349847	60	0.00614267	0.00614267
Inn-Stri-mm	Ctx-T-P	0.349354	56	0.00831303	0.00831303
Vis-Ctx-PAS-TA	All-Col	-0.348278	24	0.0953535	0.0953535
Vis-Ctx-PAS-TA	Med-MVA	-0.347813	59	0.0069489	0.0069489
Vis-All-Tri	Ctx-MVA	-0.347372	59	0.00702553	0.00702553
Vis-Med-PAS-TA	Med-RedTri	-0.345641	59	0.00733359	0.00733359
Ctx-CKAvg	All-MVA	0.343691	53	0.0117448	0.0117448
All-CKAvg	Med-MVD	0.341462	55	0.0107299	0.0107299
Ctx-Col	All-T-P	0.340566	24	0.103427	0.103427
Vis-All-Tri	Med-T-P	0.33741	58	0.00959373	0.00959373
Med-CKAvg	Vis-Ctx-Tri	-0.33555	54	0.0131214	0.0131214
Vis-Med-PAS-TA	All-MVD	-0.335082	60	0.00886899	0.00886899
Vis-All-PAS-TA	Ctx-CKAvg	-0.334167	54	0.0135263	0.0135263
Vis-All-Tri	Ctx-T-P	0.331935	60	0.00957013	0.00957013
Vis-Ctx-PAS-TA	Ctx-CKAvg	-0.3319	54	0.0142133	0.0142133
Inn-Stri-mm	Vis-All-Tri-Epithel	-0.330165	59	0.0106544	0.0106544
Vis-Ctx-Tri-Epithel	All-Col	0.328819	24	0.116678	0.116678
Ctx-T-P	All-PAS	-0.327742	57	0.0128197	0.0128197
Vis-Med-PAS-TA	All-Tri	0.32626	60	0.0109569	0.0109569
Vis-All-Tri	Creatinine	0.325963	47	0.0253534	0.0253534
Med-CKAvg	All-MVA	0.324114	55	0.0157766	0.0157766
Vis-Med-Tri	Ctx-Tri	0.323883	62	0.0102292	0.0102292
Ctx-CKAvg	Vis-All-Tri	-0.321798	53	0.0187864	0.0187864
Vis-Med-PAS-TA	Med-Tri	0.319813	60	0.0127402	0.0127402
Med-Col	Med-Tri	0.317927	24	0.130033	0.130033
Vis-All-Tri-Epithel	Med-MVD	0.316914	60	0.0136205	0.0136205
Inn-Stri-mm	Med-MVD	-0.316036	59	0.014751	0.014751
Vis-Med-PAS-TA	Ctx-CKAvg	-0.315553	54	0.0201093	0.0201093
Vis-Ctx-Tri	Med-PAS	0.313386	57	0.0176095	0.0176095
Med-T-P	Ctx-PAS	-0.312067	54	0.0216041	0.0216041
Vis-Ctx-Tri	All-MVA	-0.306378	59	0.0182727	0.0182727
All-MVA	Creatinine	-0.306004	48	0.0344125	0.0344125
Med-PAS	All-MVD	-0.304855	58	0.0199731	0.0199731
Vis-Ctx-Tri	All-T-P	0.303875	59	0.0192946	0.0192946
All-T-P	Med-MVA	0.302304	57	0.0222808	0.0222808
Out-Stri-mm	Ctx-Col	-0.301357	23	0.162294	0.162294
Out-Stri-mm	Ctx-PAS	0.299831	59	0.0210477	0.0210477
Med-CKAvg	Ctx-MVA	0.299283	54	0.0279156	0.0279156
Ctx-RedTri	Creatinine	-0.298759	45	0.046204	0.046204
Med-T-P	Med-MVA	0.297809	55	0.0272269	0.0272269
Vis-All-Tri	All-MVA	-0.297655	60	0.0209019	0.0209019
Inn-Stri-mm	Vis-Ctx-Tri-Epithel	-0.296571	58	0.0237856	0.0237856
Med-Col	Med-RedTri	-0.294855	24	0.161902	0.161902
Vis-Med-Tri	Ctx-T-P	0.293658	60	0.0227698	0.0227698
Vis-Ctx-Tri-Epithel	All-T-P	-0.291896	59	0.0248825	0.0248825
Ctx-RedTri	All-MVD	0.291224	58	0.0265596	0.0265596
Vis-All-PAS-TA	All-Tri	0.291208	60	0.0239825	0.0239825
Vis-Ctx-Tri	Med-MVA	-0.291141	59	0.0252764	0.0252764
All-PAS	All-MVD	-0.290672	58	0.0268609	0.0268609
All-CKAvg	All-MVD	0.289856	55	0.0318276	0.0318276
Vis-Ctx-Tri	Ctx-MVA	-0.289143	59	0.0263438	0.0263438
Vis-Med-PAS-TA	Med-Col	-0.289092	24	0.170651	0.170651
Med-CKAvg	Vis-Med-Tri	-0.288814	55	0.0324754	0.0324754
Vis-Med-Tri-Epithel	Med-PAS	-0.288573	58	0.0280324	0.0280324
Vis-Med-Tri-Epithel	Ctx-Col	0.288355	24	0.171793	0.171793
Out-Stri-mm	Vis-All-PAS-TA	0.288007	62	0.0232108	0.0232108
Med-T-P	All-PAS	-0.286615	55	0.0338798	0.0338798
Med-Col	All-Tri	0.286375	24	0.174887	0.174887
Vis-Ctx-Tri-Epithel	All-MVD	0.285225	59	0.0285472	0.0285472
Vis-All-PAS-TA	Med-RedTri	-0.282465	59	0.03019	0.03019
Ctx-CKAvg	Ctx-MVA	0.27986	53	0.0423988	0.0423988
Ctx-PAS	All-MVD	-0.279835	57	0.0350121	0.0350121
Out-Stri-mm	Vis-Med-PAS-TA	0.279453	62	0.0278311	0.0278311
Med-PAS	All-T-P	-0.276826	57	0.0371042	0.0371042
Vis-All-PAS-TA	Med-Col	-0.276546	24	0.19082	0.19082
Ctx-RedTri	Med-MVD	0.275322	58	0.0364602	0.0364602
Out-Stri-mm	Vis-All-Tri-Epithel	-0.274763	59	0.0351991	0.0351991
Ctx-Col	Med-T-P	0.272021	24	0.19848	0.19848
Med-CKAvg	All-MVD	0.271989	55	0.0445539	0.0445539
Vis-Med-Tri-Epithel	Ctx-PAS	-0.270366	57	0.0419468	0.0419468
Vis-Med-Tri-Epithel	All-PAS	-0.269794	58	0.040549	0.040549
Vis-Ctx-PAS-TA	All-Tri	0.267644	59	0.0404252	0.0404252
Inn-Stri-mm	Vis-Ctx-Tri	0.26747	58	0.0423778	0.0423778
Vis-All-PAS-TA	Med-CKAvg	-0.267439	56	0.0462994	0.0462994
All-T-P	All-MVA	0.26709	57	0.0445947	0.0445947
Vis-Ctx-PAS-TA	Med-CKAvg	-0.266614	55	0.0491115	0.0491115
Vis-All-PAS-TA	Ctx-MVA	-0.266352	59	0.0414393	0.0414393
Med-Col	All-RedTri	-0.26609	24	0.208831	0.208831
Vis-Ctx-PAS-TA	Ctx-MVA	-0.263492	59	0.0437581	0.0437581
All-MVD	Creatinine	-0.262303	48	0.0716918	0.0716918
Ctx-Col	Vis-All-Tri	-0.261434	24	0.217208	0.217208
Med-T-P	All-MVA	0.259612	55	0.0556113	0.0556113
Vis-Ctx-Tri	Med-T-P	0.258463	57	0.052228	0.052228
Med-PAS	Ctx-RedTri	-0.25825	57	0.0524297	0.0524297
Vis-Med-PAS-TA	Ctx-MVD	-0.256152	59	0.0502011	0.0502011
Ctx-CKAvg	Ctx-Tri	-0.255024	53	0.0653386	0.0653386
Vis-All-Tri	Med-MVA	-0.253871	60	0.050311	0.050311
Vis-All-Tri-Epithel	Med-PAS	-0.253449	58	0.0549007	0.0549007
Inn-Stri-mm	All-MVD	-0.253126	59	0.0530733	0.0530733
Out-Stri-mm	Vis-Med-Tri-Epithel	-0.252713	59	0.0534749	0.0534749
Vis-All-Tri	Med-PAS	0.252411	58	0.0559359	0.0559359
Ctx-CKAvg	Ctx-RedTri	0.251927	53	0.0687899	0.0687899
Med-CKAvg	Ctx-MVD	0.251628	54	0.0664361	0.0664361
Med-MVA	Creatinine	-0.250235	48	0.086274	0.086274
Ctx-Tri	All-MVD	-0.248443	59	0.0577804	0.0577804
Vis-All-PAS-TA	Ctx-MVD	-0.247901	59	0.0583461	0.0583461
Vis-Med-PAS-TA	Ctx-MVA	-0.247833	59	0.0584177	0.0584177
Out-Stri-mm	Vis-Ctx-Tri-Epithel	-0.246842	58	0.0617636	0.0617636
Vis-Med-PAS-TA	Med-CKAvg	-0.246019	56	0.0675925	0.0675925
Ctx-Tri	Creatinine	0.244483	46	0.101529	0.101529
Vis-Ctx-Tri-Epithel	Med-T-P	-0.244197	57	0.067157	0.067157
Ctx-Tri	Med-MVD	-0.243261	59	0.0633766	0.0633766
Med-CKAvg	Med-MVA	0.242288	55	0.07471	0.07471
Vis-Ctx-Tri	Ctx-MVD	-0.241392	59	0.0654987	0.0654987
Vis-All-Tri-Epithel	All-PAS	-0.240909	58	0.0685004	0.0685004
Ctx-CKAvg	Med-MVA	0.239265	53	0.0844378	0.0844378
Vis-Ctx-PAS-TA	Ctx-MVD	-0.239128	59	0.0681461	0.0681461
Med-Col	Vis-Med-Tri	0.238075	24	0.262601	0.262601
Vis-Ctx-PAS-TA	Med-Col	-0.237992	24	0.262772	0.262772
Vis-Ctx-Tri-Epithel	Creatinine	-0.237287	46	0.112322	0.112322
Out-Stri-mm	Vis-Ctx-PAS-TA	0.237115	61	0.0657753	0.0657753
Vis-Ctx-PAS-TA	Med-RedTri	-0.236126	58	0.0743486	0.0743486
Ctx-CKAvg	Vis-Med-Tri	-0.234481	53	0.0910285	0.0910285
Vis-All-Tri-Epithel	Ctx-PAS	-0.234417	57	0.0792346	0.0792346
Out-Stri-mm	All-PAS	0.234357	60	0.071494	0.071494
Ctx-CKAvg	Ctx-MVD	0.23156	53	0.0952474	0.0952474
Med-PAS	Med-RedTri	-0.229542	58	0.0830396	0.0830396
Med-CKAvg	Med-PAS	-0.229467	55	0.0919391	0.0919391
Ctx-PAS	Med-MVA	-0.229009	57	0.0866159	0.0866159
Inn-Stri-mm	Vis-Med-Tri	0.22505	59	0.0865807	0.0865807
Ctx-MVD	Creatinine	-0.223557	47	0.130904	0.130904
Ctx-MVA	Creatinine	-0.222178	47	0.133357	0.133357
Med-PAS	Med-MVA	-0.221957	58	0.0940252	0.0940252
Vis-All-PAS-TA	Med-Tri	0.22069	60	0.0901776	0.0901776
All-PAS	Med-MVA	-0.220326	58	0.09653	0.09653
All-Col	All-Tri	0.217941	24	0.306281	0.306281
Vis-Ctx-Tri	All-PAS	0.217624	57	0.103911	0.103911
Vis-All-Tri-Epithel	Ctx-Col	0.216801	24	0.308881	0.308881
All-Col	Vis-All-Tri	-0.216656	24	0.309212	0.309212
Med-PAS	Ctx-Tri	0.21602	57	0.106549	0.106549
Med-CKAvg	Med-MVD	0.214315	55	0.116133	0.116133
Inn-Stri-mm	Vis-All-Tri	0.213857	59	0.103865	0.103865
Med-PAS	Ctx-T-P	-0.211131	57	0.114907	0.114907
Vis-Med-Tri-Epithel	All-MVD	0.210739	60	0.106041	0.106041
Inn-Stri-mm	Vis-Med-Tri-Epithel	-0.209719	59	0.11089	0.11089
Vis-All-Tri-Epithel	Creatinine	-0.208176	47	0.160263	0.160263
Med-MVD	Creatinine	-0.20815	48	0.155696	0.155696
Vis-Ctx-Tri-Epithel	Med-MVA	0.206903	59	0.115877	0.115877
Vis-Med-Tri	Creatinine	0.206797	47	0.163111	0.163111
Out-Stri-mm	Creatinine	-0.204668	46	0.172436	0.172436
Ctx-RedTri	All-PAS	-0.203797	57	0.128373	0.128373
Out-Stri-mm	Vis-Med-Tri	0.203628	59	0.121891	0.121891
Ctx-CKAvg	All-MVD	0.20338	53	0.144114	0.144114
Vis-All-Tri-Epithel	Med-CKAvg	0.200442	55	0.142292	0.142292
Ctx-PAS	Med-MVD	-0.199984	57	0.135829	0.135829
Out-Stri-mm	Med-MVD	-0.199877	59	0.129065	0.129065
Ctx-Col	Ctx-T-P	0.197337	24	0.355342	0.355342
Med-T-P	Med-PAS	-0.195918	55	0.151707	0.151707
All-T-P	Ctx-MVD	0.195751	56	0.148218	0.148218
Ctx-CKAvg	Med-MVD	0.194746	53	0.162298	0.162298
Vis-Ctx-PAS-TA	All-CKAvg	-0.194537	55	0.154671	0.154671
All-CKAvg	Vis-Ctx-Tri	-0.193952	54	0.159936	0.159936
Ctx-PAS	Ctx-RedTri	-0.193834	57	0.148532	0.148532
Med-CKAvg	Creatinine	-0.19318	45	0.203572	0.203572
Vis-All-Tri-Epithel	All-MVD	0.191268	60	0.143209	0.143209
Vis-Ctx-Tri-Epithel	Med-Col	0.191163	24	0.370894	0.370894
Inn-Stri-mm	Vis-Med-PAS-TA	0.189094	62	0.141036	0.141036
Inn-Stri-mm	Med-PAS	0.188994	60	0.148117	0.148117
All-PAS	Med-MVD	-0.188812	58	0.155767	0.155767
Vis-Ctx-Tri	Ctx-PAS	0.188701	57	0.159794	0.159794
Vis-Med-Tri-Epithel	All-Col	0.188666	24	0.377291	0.377291
All-CKAvg	Med-RedTri	-0.188212	55	0.168793	0.168793
Vis-Med-PAS-TA	Ctx-T-P	0.187627	57	0.162229	0.162229
Ctx-PAS	All-MVA	-0.187312	57	0.162948	0.162948
All-Col	All-RedTri	-0.187078	24	0.381394	0.381394
Vis-All-PAS-TA	All-CKAvg	-0.18293	56	0.177187	0.177187
Vis-Med-Tri	Med-PAS	0.182178	58	0.171092	0.171092
Vis-Med-Tri-Epithel	Med-MVD	0.18164	60	0.164843	0.164843
Ctx-CKAvg	Creatinine	-0.180651	44	0.240599	0.240599
Inn-Stri-mm	All-Col	0.18046	23	0.409945	0.409945
All-CKAvg	Med-T-P	0.180206	52	0.201111	0.201111
All-RedTri	Creatinine	-0.179705	46	0.232073	0.232073
Inn-Stri-mm	Vis-All-PAS-TA	0.179576	62	0.162538	0.162538
Med-CKAvg	Ctx-PAS	-0.179266	54	0.194617	0.194617
Med-CKAvg	All-PAS	-0.178735	55	0.191679	0.191679
Vis-All-Tri	All-PAS	0.175613	58	0.187308	0.187308
Med-CKAvg	Ctx-Tri	-0.175414	54	0.204539	0.204539
Vis-Ctx-Tri-Epithel	Ctx-MVA	0.174697	59	0.185714	0.185714
Out-Stri-mm	Ctx-T-P	-0.17423	56	0.19905	0.19905
Med-Col	Ctx-T-P	0.172168	24	0.421135	0.421135
Vis-Ctx-Tri-Epithel	All-MVA	0.171313	59	0.194513	0.194513
Out-Stri-mm	All-MVA	-0.170901	59	0.195607	0.195607
All-Col	Ctx-RedTri	0.170287	24	0.426303	0.426303
All-PAS	All-MVA	-0.169232	58	0.204098	0.204098
All-RedTri	All-MVD	0.168044	59	0.203295	0.203295
All-PAS	Ctx-MVD	-0.167553	57	0.212837	0.212837
Vis-Med-PAS-TA	All-CKAvg	-0.16676	56	0.219299	0.219299
Med-Col	Vis-Ctx-Tri	-0.166336	24	0.437272	0.437272
All-CKAvg	Vis-All-Tri	-0.1652	55	0.22808	0.22808
Vis-Med-Tri	All-MVD	-0.164722	60	0.2085	0.2085
Ctx-Col	Ctx-RedTri	0.16463	24	0.442052	0.442052
Vis-All-Tri-Epithel	Ctx-CKAvg	0.164616	53	0.238835	0.238835
Inn-Stri-mm	Vis-Ctx-PAS-TA	0.164294	61	0.205783	0.205783
Ctx-CKAvg	Ctx-T-P	-0.16428	52	0.244519	0.244519
Med-PAS	All-RedTri	-0.163572	58	0.219862	0.219862
Ctx-PAS	Ctx-MVD	-0.163458	57	0.224392	0.224392
Vis-Ctx-PAS-TA	Ctx-T-P	0.163112	57	0.225389	0.225389
All-RedTri	Med-MVD	0.162737	59	0.21814	0.21814
Vis-Ctx-PAS-TA	Med-Tri	0.16221	59	0.219653	0.219653
Inn-Stri-mm	Med-Col	0.160428	23	0.464636	0.464636
All-Col	Ctx-T-P	0.159049	24	0.457888	0.457888
Med-PAS	Med-Tri	0.158338	58	0.235179	0.235179
Vis-All-Tri	Ctx-MVD	-0.157394	59	0.233837	0.233837
Med-PAS	Ctx-MVD	-0.155418	57	0.24833	0.24833
Ctx-Col	Ctx-Tri	-0.155119	24	0.469214	0.469214
Vis-All-PAS-TA	Ctx-T-P	0.154976	57	0.249694	0.249694
Med-CKAvg	Ctx-RedTri	0.153688	54	0.267193	0.267193
All-T-P	All-MVD	0.15213	57	0.258603	0.258603
All-PAS	Ctx-MVA	-0.152122	57	0.258626	0.258626
Med-PAS	All-MVA	-0.15093	58	0.258089	0.258089
Med-PAS	Med-MVD	-0.150614	58	0.259098	0.259098
Vis-Ctx-Tri-Epithel	Med-CKAvg	0.150254	54	0.278155	0.278155
Inn-Stri-mm	All-CKAvg	0.14637	56	0.281732	0.281732
Ctx-CKAvg	All-Tri	-0.146037	53	0.296754	0.296754
Ctx-RedTri	Ctx-MVA	0.144138	58	0.280375	0.280375
Out-Stri-mm	Med-RedTri	-0.143416	58	0.282818	0.282818
All-Col	Med-Tri	0.142967	24	0.505131	0.505131
Med-RedTri	All-MVD	0.141731	59	0.284267	0.284267
All-Tri	Med-MVD	-0.141476	60	0.280923	0.280923
Ctx-PAS	Creatinine	0.139802	44	0.365411	0.365411
Med-PAS	Ctx-MVA	-0.139478	57	0.300773	0.300773
Out-Stri-mm	Ctx-MVA	-0.139296	58	0.29702	0.29702
All-Col	Ctx-Tri	-0.138667	24	0.518152	0.518152
Ctx-RedTri	Med-MVA	0.138444	58	0.300014	0.300014
Med-PAS	Creatinine	0.137588	45	0.367432	0.367432
Vis-Med-Tri	Med-MVD	-0.137344	60	0.295351	0.295351
Ctx-Tri	All-PAS	0.135506	57	0.314885	0.314885
Med-CKAvg	All-Tri	-0.135027	55	0.325658	0.325658
Med-RedTri	All-PAS	-0.134668	58	0.313513	0.313513
Ctx-PAS	Ctx-MVA	-0.134027	57	0.320243	0.320243
Med-Tri	All-MVD	-0.132326	60	0.313515	0.313515
Ctx-T-P	Med-MVA	0.132196	57	0.326959	0.326959
All-PAS	Creatinine	0.131074	45	0.390761	0.390761
Vis-All-Tri-Epithel	Ctx-MVA	0.130515	59	0.324488	0.324488
Ctx-Col	Med-RedTri	0.129934	24	0.545086	0.545086
Vis-Ctx-Tri-Epithel	Ctx-CKAvg	0.129533	53	0.35526	0.35526
Ctx-CKAvg	Med-PAS	-0.12888	53	0.357713	0.357713
Inn-Stri-mm	All-MVA	0.128691	59	0.331355	0.331355
Ctx-Col	Vis-Med-Tri	-0.128247	24	0.550364	0.550364
All-Tri	All-MVD	-0.127779	60	0.330579	0.330579
Ctx-RedTri	All-MVA	0.126819	58	0.342807	0.342807
All-CKAvg	Med-Tri	0.126478	55	0.357496	0.357496
Vis-All-Tri	Ctx-PAS	0.125604	57	0.351865	0.351865
Ctx-Tri	Med-MVA	-0.125445	59	0.343797	0.343797
Out-Stri-mm	All-MVD	-0.125293	59	0.344387	0.344387
Ctx-Tri	Ctx-MVA	-0.123053	59	0.353147	0.353147
Ctx-CKAvg	Ctx-PAS	-0.122962	53	0.380397	0.380397
Vis-Med-Tri	All-PAS	0.121184	58	0.36485	0.36485
Out-Stri-mm	Med-PAS	0.119565	60	0.362856	0.362856
Out-Stri-mm	All-T-P	-0.117113	56	0.390015	0.390015
Vis-Med-PAS-TA	Med-T-P	0.116115	55	0.398551	0.398551
Ctx-T-P	Creatinine	0.115077	44	0.456977	0.456977
Inn-Stri-mm	All-PAS	0.114842	60	0.382256	0.382256
All-RedTri	Ctx-MVA	0.114696	58	0.39127	0.39127
Med-PAS	All-Tri	0.114504	58	0.392066	0.392066
All-Tri	Ctx-MVA	-0.114316	59	0.388619	0.388619
Med-CKAvg	Med-Tri	-0.113444	55	0.409563	0.409563
Vis-All-Tri-Epithel	All-Col	0.112039	24	0.602213	0.602213
Med-RedTri	All-MVA	-0.11166	59	0.399809	0.399809
Vis-All-Tri-Epithel	Med-MVA	0.111554	60	0.396119	0.396119
Inn-Stri-mm	Creatinine	0.111242	46	0.461729	0.461729
Out-Stri-mm	All-Col	-0.109669	23	0.618392	0.618392
Vis-Med-Tri-Epithel	Creatinine	-0.109558	47	0.463511	0.463511
All-CKAvg	All-T-P	0.108403	53	0.439731	0.439731
Ctx-PAS	Ctx-Tri	0.107684	57	0.425273	0.425273
Med-T-P	Creatinine	-0.107401	43	0.493024	0.493024
Ctx-CKAvg	All-PAS	-0.107047	53	0.445507	0.445507
Med-Tri	All-MVA	0.104425	60	0.427178	0.427178
Vis-Med-Tri-Epithel	Med-CKAvg	0.102917	55	0.454637	0.454637
All-CKAvg	All-RedTri	-0.100777	55	0.464119	0.464119
Out-Stri-mm	Vis-Ctx-Tri	0.100083	58	0.454765	0.454765
All-PAS	All-RedTri	-0.0967388	58	0.470049	0.470049
All-Col	Med-RedTri	-0.0967271	24	0.652981	0.652981
Ctx-Tri	All-MVA	-0.0951643	59	0.473398	0.473398
Ctx-CKAvg	Med-Tri	-0.094605	53	0.500422	0.500422
Ctx-T-P	Med-MVD	-0.0937537	57	0.487887	0.487887
Inn-Stri-mm	Ctx-MVD	-0.0932357	58	0.486352	0.486352
Vis-Med-Tri-Epithel	Ctx-CKAvg	0.0918103	53	0.513219	0.513219
Out-Stri-mm	Vis-All-Tri	0.0911456	59	0.492364	0.492364
Ctx-T-P	All-MVA	0.0908892	57	0.501336	0.501336
Vis-All-Tri-Epithel	All-MVA	0.089808	60	0.494988	0.494988
Ctx-CKAvg	All-RedTri	0.08952	53	0.523827	0.523827
Med-RedTri	Ctx-PAS	-0.0885111	57	0.512644	0.512644
Med-Tri	Med-MVD	-0.0883554	60	0.502019	0.502019
Med-RedTri	Med-MVD	0.0878479	59	0.508217	0.508217
All-Tri	All-MVA	0.087733	60	0.505048	0.505048
Vis-Med-Tri	Ctx-PAS	0.0864197	57	0.522695	0.522695
Med-Col	Creatinine	-0.0860123	11	0.801464	0.801464
All-T-P	Med-MVD	0.0849508	57	0.529812	0.529812
Out-Stri-mm	Med-MVA	-0.0848888	59	0.522662	0.522662
Vis-Med-Tri-Epithel	Ctx-MVA	0.0840505	59	0.526791	0.526791
Med-T-P	Ctx-MVD	0.0827659	54	0.551847	0.551847
All-CKAvg	Creatinine	-0.0809838	45	0.596918	0.596918
Med-CKAvg	Ctx-T-P	-0.0802595	53	0.567804	0.567804
Med-T-P	Ctx-MVA	0.0799321	54	0.565592	0.565592
Vis-Med-Tri	Med-MVA	0.0774119	60	0.5566	0.5566
Inn-Stri-mm	Ctx-CKAvg	0.0757983	54	0.585924	0.585924
All-Tri	Med-MVA	0.0753877	60	0.566995	0.566995
Ctx-CKAvg	Med-T-P	-0.0750359	50	0.604531	0.604531
Med-RedTri	Med-MVA	-0.0740746	59	0.577137	0.577137
All-CKAvg	All-PAS	-0.073788	55	0.592381	0.592381
Ctx-Tri	Ctx-MVD	-0.0720198	59	0.587775	0.587775
Out-Stri-mm	Med-CKAvg	0.0719278	56	0.598332	0.598332
Inn-Stri-mm	Ctx-MVA	-0.0714417	58	0.594088	0.594088
Vis-Med-Tri	Ctx-MVA	-0.0713371	59	0.591329	0.591329
Out-Stri-mm	Ctx-RedTri	-0.0704688	57	0.602444	0.602444
Ctx-Col	Med-Tri	-0.070314	24	0.744059	0.744059
All-RedTri	Ctx-MVD	-0.06576	58	0.623821	0.623821
Vis-Ctx-Tri-Epithel	Ctx-MVD	0.064995	59	0.62479	0.62479
All-CKAvg	Ctx-Tri	-0.0649176	54	0.640947	0.640947
Out-Stri-mm	Med-Tri	0.0642472	59	0.628788	0.628788
Vis-Med-Tri-Epithel	All-MVA	0.0636185	60	0.62916	0.62916
All-CKAvg	Ctx-PAS	-0.0634316	54	0.648622	0.648622
Med-Tri	Med-MVA	0.0621131	60	0.637312	0.637312
All-T-P	Ctx-MVA	0.0614837	56	0.652602	0.652602
Vis-Ctx-Tri-Epithel	All-CKAvg	0.0612443	54	0.659985	0.659985
Vis-All-Tri-Epithel	All-CKAvg	0.0609137	55	0.658647	0.658647
Med-CKAvg	Med-T-P	-0.0601518	52	0.671857	0.671857
Med-CKAvg	Med-Col	-0.0574779	19	0.815199	0.815199
Med-Col	Ctx-RedTri	0.057383	24	0.789985	0.789985
Med-CKAvg	All-RedTri	0.0546503	55	0.691895	0.691895
Ctx-CKAvg	All-Col	0.0541924	19	0.825604	0.825604
Ctx-T-P	Ctx-MVD	0.0539885	57	0.689993	0.689993
All-Tri	Creatinine	0.0537493	47	0.719727	0.719727
Med-Tri	All-PAS	0.0530033	58	0.692731	0.692731
All-RedTri	All-MVA	-0.0520402	59	0.695471	0.695471
Out-Stri-mm	Ctx-CKAvg	-0.0516897	54	0.710488	0.710488
Ctx-PAS	All-RedTri	-0.0503409	57	0.709981	0.709981
All-T-P	Creatinine	-0.0500175	44	0.747128	0.747128
Med-T-P	All-MVD	0.0500153	55	0.716881	0.716881
Vis-Med-PAS-TA	All-T-P	0.0492548	57	0.715971	0.715971
Med-CKAvg	Med-RedTri	0.0488279	55	0.72333	0.72333
Inn-Stri-mm	Med-CKAvg	0.0487392	56	0.721304	0.721304
All-RedTri	Med-MVA	-0.0477073	59	0.719737	0.719737
Med-Tri	Ctx-MVA	-0.0462893	59	0.727739	0.727739
Med-RedTri	Ctx-MVD	-0.0458126	58	0.73274	0.73274
Ctx-CKAvg	Med-RedTri	0.0446544	53	0.750868	0.750868
Med-RedTri	Creatinine	-0.0446017	46	0.76851	0.76851
Inn-Stri-mm	Ctx-PAS	0.0444582	59	0.738116	0.738116
Vis-Med-Tri-Epithel	Med-MVA	0.0443122	60	0.736731	0.736731
Out-Stri-mm	All-RedTri	-0.0418655	58	0.755014	0.755014
Ctx-PAS	All-Tri	-0.0407915	57	0.763208	0.763208
Med-Tri	Ctx-MVD	-0.0364873	59	0.783809	0.783809
Inn-Stri-mm	Ctx-Col	-0.0345666	23	0.875578	0.875578
Ctx-T-P	All-MVD	-0.0336989	57	0.803473	0.803473
Med-Tri	Creatinine	-0.0330799	47	0.825297	0.825297
All-CKAvg	Med-PAS	-0.0326264	55	0.813069	0.813069
All-Col	Vis-Med-Tri	0.0325001	24	0.880167	0.880167
Vis-All-PAS-TA	Med-T-P	0.0320952	55	0.816059	0.816059
Ctx-Col	All-RedTri	0.0313029	24	0.884552	0.884552
Ctx-RedTri	Ctx-MVD	0.0308875	58	0.817962	0.817962
Vis-Med-Tri-Epithel	All-CKAvg	-0.0288699	55	0.834268	0.834268
All-CKAvg	Ctx-RedTri	0.0284473	54	0.838202	0.838202
Out-Stri-mm	Ctx-Tri	-0.0283513	58	0.832685	0.832685
Med-T-P	Med-MVD	0.0277351	55	0.840696	0.840696
Out-Stri-mm	Ctx-MVD	0.0268309	58	0.841539	0.841539
All-PAS	All-Tri	0.0257549	58	0.847816	0.847816
Ctx-CKAvg	Med-Col	-0.0254371	19	0.917672	0.917672
Med-Col	Ctx-Tri	-0.0248267	24	0.908326	0.908326
Out-Stri-mm	Med-T-P	0.0245057	54	0.860379	0.860379
All-CKAvg	All-Tri	0.0220771	55	0.872891	0.872891
Med-Col	Vis-All-Tri	-0.0219827	24	0.918792	0.918792
All-CKAvg	Ctx-T-P	-0.0218809	53	0.876415	0.876415
Out-Stri-mm	Med-Col	-0.0215378	23	0.922296	0.922296
Ctx-CKAvg	All-T-P	-0.0209073	51	0.884219	0.884219
Vis-Med-Tri	All-MVA	-0.0203972	60	0.877067	0.877067
Vis-All-PAS-TA	All-T-P	0.020081	57	0.882134	0.882134
Vis-Med-Tri-Epithel	Ctx-MVD	-0.0194161	59	0.883952	0.883952
Vis-All-Tri-Epithel	Med-Col	-0.0161614	24	0.940253	0.940253
Vis-All-Tri-Epithel	Ctx-MVD	-0.0160413	59	0.904018	0.904018
Med-RedTri	Ctx-MVA	0.0149972	58	0.911033	0.911033
Inn-Stri-mm	Med-MVA	0.0144096	59	0.913742	0.913742
Vis-Med-Tri	Ctx-MVD	0.0137046	59	0.917948	0.917948
Out-Stri-mm	All-CKAvg	0.0127766	56	0.925539	0.925539
Med-CKAvg	All-T-P	-0.0112311	53	0.936383	0.936383
Vis-Ctx-PAS-TA	All-T-P	0.0110002	56	0.935868	0.935868
Vis-Ctx-PAS-TA	Med-T-P	-0.010955	54	0.937334	0.937334
Ctx-T-P	Ctx-MVA	0.00686772	57	0.959563	0.959563
Vis-Med-Tri-Epithel	Med-Col	0.00666084	24	0.975358	0.975358
Ctx-Col	All-Tri	0.00510907	24	0.981097	0.981097
All-CKAvg	Vis-Med-Tri	0.00508209	55	0.970625	0.970625
Med-Tri	Ctx-PAS	-0.00467182	57	0.972486	0.972486
Inn-Stri-mm	Out-Stri-mm	0.0041853	62	0.974245	0.974245
Med-CKAvg	All-Col	0.00113512	19	0.99632	0.99632
All-Tri	Ctx-MVD	-0.000724115	59	0.995657	0.995657
Out-Stri-mm	All-Tri	-0.00038187	59	0.99771	0.99771
